# Supplementary material for: Validation of Six Commercial Antibodies for the Detection of Heterologous and Endogenous TRPM8 Ion Channel Expression
Source: Int J Mol Sci. 2022 Dec 18;23(24):16164. doi: 10.3390/ijms232416164 (PMC9784522; doi:10.3390/ijms232416164)
Supplement: Supplementary file 1 [file ijms-23-16164-s001.zip]

Archive with 1 entries (1 files):
- ijms-2099118-supplementary.pdf
